# Supplementary material for: Effects of Naringin on Postharvest Storage Quality of Bean Sprouts
Source: Foods. 2022 Aug 1;11(15):2294. doi: 10.3390/foods11152294 (PMC9368302; doi:10.3390/foods11152294)
Supplement: Supplementary file 1 [file foods-11-02294-s001.zip]

Archive with 1 entries (1 files):
- foods-1808693-Figure S1.pdf
